# Supplementary material for: Novel Correlation between TGF-β1/-β3 and Hormone Receptors in the Human Corneal Stroma
Source: Int J Mol Sci. 2023 Sep 4;24(17):13635. doi: 10.3390/ijms241713635 (PMC10487450; doi:10.3390/ijms241713635)
Supplement: Supplementary file 1 [file ijms-24-13635-s001.zip]

Archive with 1 entries (1 files):
- ijms-2533493-supplementary.pdf
